# Supplementary material for: Isolation and Characterization of NpCI, a New Metallocarboxypeptidase Inhibitor from the Marine Snail Nerita peloronta with Anti-Plasmodium falciparum Activity
Source: Mar Drugs. 2023 Jan 28;21(2):94. doi: 10.3390/md21020094 (PMC9966942; doi:10.3390/md21020094)
Supplement: Supplementary file 1 [file marinedrugs-21-00094-s001.zip]

Archive with 3 entries (3 files):
- r2095675-FigS1.new+legend.pdf
- r2095675-FigS2+legend.pdf
- r2095675-TableS1+legend.pdf
